# Supplementary material for: The Influence of Aryl Substituents on the Supramolecular Structures and Photoluminescence of Cyclic Trinuclear Pyrazolato Copper(I) Complexes
Source: Nanomaterials (Basel). 2021 Nov 17;11(11):3101. doi: 10.3390/nano11113101 (PMC8624218; doi:10.3390/nano11113101)
Supplement: Supplementary file 1 [file nanomaterials-11-03101-s001.zip]

Archive with 1 entries (1 files):
- nanomaterials-1460519-supplementary.pdf
